# Supplementary material for: Unique Presentation of Mycoplasma pneumoniae-Induced Rash and Mucositis with Salivary Gland Inflammation in a Pediatric Patient: A Case Report
Source: J Clin Med. 2024 Aug 6;13(16):4587. doi: 10.3390/jcm13164587 (PMC11354799; doi:10.3390/jcm13164587)
Supplement: Supplementary file 1 [file jcm-13-04587-s001.zip]

Archive with 1 entries (1 files):
- jcm-3124843-supplementary.pdf
